# Supplementary material for: The Role of Macrophage Efferocytosis in the Pathogenesis of Apical Periodontitis
Source: Int J Mol Sci. 2024 Mar 29;25(7):3854. doi: 10.3390/ijms25073854 (PMC11011522; doi:10.3390/ijms25073854)
Supplement: Supplementary file 1 [file ijms-25-03854-s001.zip]

Archive with 1 entries (1 files):
- ijms-2909689-supplementary.pdf
